# Supplementary material for: Personality and anxiety are related to health-related quality of life in unruptured intracranial aneurysm patients selected for non-intervention: A cross sectional study
Source: PLoS One. 2020 Mar 12;15(3):e0229795. doi: 10.1371/journal.pone.0229795 (PMC7067413; doi:10.1371/journal.pone.0229795)
Supplement: S1 Dataset — (XLSX) [file pone.0229795.s001.xlsx]

## Sheet: S1_Dataset
Code	Age	Sex	Civilstatus	Scholar	Activity	Dxtime	SF1	SF2	SF3	SF4	SF5	SF6	SF7	SF8	SF9	SF10	SF11	SF12	NEON	NEOE	NEOO	NEOA	NEOC	BAI1	BAI2	BAI3	BAI4	BAI5	BAI6	BAI7	BAI8	BAI9	BAI10	BAI11	BAI12	BAI13	BAI14	BAI15	BAI16	BAI17	BAI18	BAI19	BAI20	BAI21	BDI1	BDI2	BDI3	BDI4	BDI5
A1	66	0	3	2	3	24	2	3	2	2	2	2	2	3	4	4	6	6	46	41	40	50	50	0	1	0	0	0	0	0	1	0	0	0	0	0	0	0	0	0	1	0	1	1	0	0	0	1	1
A10	43	0	1	2	3	48	3	2	2	1	1	2	2	3	4	4	5	3	49	29	43	59	54	3	3	3	2	0	3	3	0	0	0	2	2	0	0	2	0	0	1	3	0	3	0	0	0	1	0
A11	63	0	1	5	4	24	2	3	3	2	2	2	2	1	1	1	6	6	46	48	59	54	51	0	0	0	0	0	0	0	0	0	1	0	0	0	0	0	1	0	0	0	0	0	0	0	0	0	0
A12	62	0	1	2	3	72	4	2	1	2	1	1	1	3	5	4	3	6	75	31	33	64	47	2	0	3	2	3	0	0	3	0	3	0	3	0	3	0	3	3	0	0	3	0	1	3	0	1	1
A13	56	0	1	2	1	96	3	1	1	2	2	2	2	2	4	2	5	6	61	50	35	44	51	0	0	1	0	1	1	0	0	0	1	0	0	0	0	0	0	1	1	0	1	0	0	0	0	0	0
A14	73	0	4	2	3	48	4	1	1	2	2	2	2	5	1	2	4	4	54	27	50	58	37	3	0	2	2	2	2	0	2	0	2	0	0	0	2	0	0	0	2	0	0	0	1	1	0	0	0
A15	68	0	1	4	4	6	2	2	2	1	2	2	2	5	1	1	6	6	50	44	48	57	56	0	2	0	0	0	3	0	0	0	0	0	0	0	0	0	0	0	0	0	0	0	0	0	0	0	0
A16	73	0	2	4	4	7	4	3	3	2	2	1	1	1	4	3	4	5	75	25	38	37	37	0	3	3	3	3	2	0	2	3	3	0	0	0	2	0	0	2	0	0	0	0	1	0	0	2	0
A17	59	1	1	5	1	36	3	3	3	2	2	2	2	1	2	2	5	5	54	57	55	57	56	0	0	1	0	2	0	0	0	0	1	0	0	0	0	0	1	1	1	0	0	0	0	0	0	1	0
A18	61	1	4	3	1	3	2	3	2	1	1	2	2	3	2	1	5	5	57	58	45	65	53	0	0	0	0	0	0	0	0	0	1	0	0	0	0	0	1	0	0	0	0	0	0	0	0	0	0
A19	49	0	4	4	4	3	4	1	2	2	1	2	2	2	2	3	6	3	37	53	40	59	54	0	0	0	1	0	0	0	1	0	0	0	0	0	0	0	0	0	1	0	0	0	0	0	0	1	0
A2	75	0	2	3	4	96	2	2	1	2	1	2	2	2	2	2	6	6	47	43	46	32	56	2	2	2	1	2	1	2	2	1	2	1	1	1	2	1	3	2	2	1	2	1	0	0	0	0	0
A20	73	0	1	2	3	24	2	3	1	1	1	2	2	2	2	2	4	5	65	38	41	61	35	0	2	0	0	1	1	0	0	0	0	0	0	0	0	0	0	0	0	0	0	0	0	0	0	1	0
A21	73	0	3	2	4	18	3	3	3	2	2	2	2	1	1	4	5	5	44	44	37	57	29	0	1	0	0	1	0	0	0	0	0	0	0	0	0	0	1	0	0	0	1	0	0	0	0	1	1
A22	66	0	1	2	3	24	4	2	3	1	1	1	1	3	4	5	4	4	68	62	52	44	75	0	0	0	0	0	0	0	0	0	0	2	0	0	2	2	1	0	0	2	0	0	0	2	2	2	1
A23	70	1	1	3	4	16	3	2	2	2	2	2	2	1	1	2	6	5	41	50	34	62	57	0	1	0	0	2	0	0	0	0	0	0	0	0	0	0	0	0	0	0	0	0	0	1	0	1	1
A24	57	0	4	3	1	18	5	2	2	1	1	1	1	5	4	4	4	3	70	32	37	56	46	3	2	0	3	3	3	3	3	2	3	2	2	0	3	2	3	3	3	3	0	2	1	0	0	3	1
A25	68	0	4	1	1	48	4	1	1	1	1	2	1	5	4	6	4	2	59	38	43	51	46	2	2	3	2	3	1	2	1	0	2	2	2	2	2	2	1	1	1	2	1	2	0	3	0	0	1
A26	73	0	1	2	3	12	3	3	2	1	1	1	1	1	4	2	4	2	65	66	62	59	40	1	1	0	0	2	0	0	0	0	1	1	0	0	1	0	0	1	0	0	0	0	0	1	0	0	1
A27	61	0	1	3	1	60	3	1	1	2	2	2	2	2	2	2	6	6	52	68	55	61	51	1	1	1	2	0	3	2	1	0	1	0	1	0	0	1	0	1	1	1	0	0	0	0	0	0	1
A28	68	0	1	3	4	27	4	1	1	2	2	1	1	5	2	4	5	6	49	60	31	59	57	0	0	3	0	0	0	0	0	0	0	0	1	0	0	0	0	0	0	0	0	1	0	0	0	0	0
A29	71	0	1	2	3	24	2	3	3	2	2	2	2	1	1	1	5	6	39	36	25	74	57	0	0	0	2	0	0	0	0	0	0	0	0	0	0	0	0	0	0	0	0	0	0	0	0	0	0
A3	45	1	4	3	4	96	3	3	2	1	1	2	2	5	1	1	6	6	70	25	30	59	58	1	0	1	0	1	1	1	1	1	2	2	0	0	0	0	1	2	1	2	1	3	0	0	0	1	0
A30	53	0	4	4	1	60	1	3	3	2	2	2	2	1	1	1	6	5	27	63	54	56	71	1	2	0	0	0	0	0	0	0	0	0	0	0	0	0	0	0	0	0	0	3	0	0	0	0	0
A31	72	0	3	1	3	3	4	1	1	1	1	1	1	5	4	6	1	1	62	25	27	50	25	3	0	3	0	0	0	0	3	0	0	0	3	3	0	0	0	0	3	0	0	0	1	1	0	3	1
A32	41	0	4	4	1	12	3	3	2	1	2	1	1	2	1	2	4	5	54	66	48	74	25	0	0	0	1	0	1	2	0	0	1	0	0	0	0	1	0	0	1	0	0	0	0	1	0	0	0
A33	56	0	3	4	1	0.5	5	3	3	2	2	2	2	1	6	2	5	6	51	60	67	56	54	2	3	2	2	2	0	0	2	0	3	0	0	0	0	0	0	0	0	0	0	0	0	0	0	0	1
A34	47	0	4	4	1	84	3	1	2	1	1	2	2	4	3	1	6	6	52	66	66	51	40	2	2	0	2	2	0	1	2	0	1	0	0	0	2	0	0	1	2	0	2	0	0	0	0	0	0
A35	60	1	2	1	3	120	3	2	1	2	2	2	2	1	1	1	5	6	46	52	25	62	51	1	0	0	0	0	0	0	0	0	0	4	0	0	0	1	0	0	0	0	0	0	0	0	0	0	0
A36	79	0	3	4	4	1	3	3	1	1	1	2	2	1	2	1	3	1	49	62	44	54	75	1	0	0	0	0	1	0	1	1	1	0	0	0	0	0	0	0	0	0	0	0	1	0	0	0	0
A37	69	0	1	2	3	2	3	2	1	1	1	1	1	5	4	5	2	1	54	32	35	61	65	4	4	3	1	1	4	4	3	1	3	2	3	1	1	2	1	3	3	3	1	1	0	0	0	1	0
A38	47	0	1	2	1	12	4	2	2	1	1	2	2	3	2	2	4	5	71	50	40	48	40	3	1	2	2	4	3	2	2	1	2	1	2	1	2	1	3	3	1	2	1	2	1	3	1	1	1
A39	56	1	1	2	3	15	1	3	1	2	2	2	2	1	2	2	4	3	59	42	49	44	54	0	0	0	0	1	0	0	1	0	0	0	0	0	0	0	0	0	1	0	0	0	0	1	0	0	1
A4	54	0	1	1	3	4	4	1	1	1	1	1	1	2	4	4	4	6	69	26	48	50	57	3	4	4	2	4	3	4	4	3	3	3	0	3	4	3	0	3	4	3	4	4	1	1	0	2	0
A40	52	0	4	3	1	1	1	3	2	2	2	2	2	1	3	2	6	5	63	32	33	47	54	0	1	1	1	0	0	0	0	0	0	0	0	0	1	1	0	0	0	0	0	0	0	0	0	1	1
A41	32	0	1	4	1	1	2	3	3	2	2	1	2	1	3	4	4	4	60	38	46	50	43	0	0	1	1	0	1	0	0	0	2	0	0	0	0	0	0	0	1	0	1	0	0	0	0	0	1
A42	71	0	1	3	3	48	3	2	2	2	1	2	2	5	1	1	4	5	50	43	40	46	42	1	3	0	0	0	1	1	1	0	0	0	0	0	0	1	0	0	2	0	0	0	0	0	0	0	0
A43	77	0	3	1	3	18	4	1	1	1	2	2	2	1	4	2	4	2	54	31	40	46	50	2	0	0	0	2	1	0	2	0	0	0	0	0	2	0	0	0	0	0	0	0	0	2	0	0	0
A44	65	0	2	5	4	14	4	1	1	2	1	2	2	3	4	6	5	5	47	37	50	46	40	0	0	9	0	0	1	0	0	0	0	0	0	0	0	0	0	1	2	0	0	0	0	0	0	0	1
A45	56	0	2	4	1	48	3	3	3	2	2	2	2	1	4	3	6	6	50	43	40	50	42	0	0	0	3	0	0	1	0	0	0	1	1	0	0	0	0	1	1	0	0	0	0	0	0	0	0
A46	73	0	2	2	3	120	3	3	3	1	2	1	2	3	2	4	3	2	73	37	57	40	34	3	3	0	1	2	2	0	2	0	2	0	1	0	2	0	0	0	3	2	0	0	1	1	3	2	3
A47	68	0	2	2	4	0.26	2	1	3	1	1	2	2	1	1	2	4	6	43	43	37	60	57	1	0	0	0	0	0	0	1	0	0	0	0	0	1	0	0	0	0	0	0	0	0	0	0	0	0
A48	69	0	1	2	3	1	3	3	3	2	2	1	2	2	2	1	6	6	40	46	46	43	46	0	0	0	1	0	0	0	0	0	0	0	0	0	0	0	1	0	0	0	0	0	0	1	0	1	0
A49	82	0	3	1	3	0.08	3	2	3	2	2	2	2	1	5	2	3	5	63	37	42	32	54	0	0	1	1	2	1	0	0	0	2	0	0	0	0	1	1	4	0	0	0	0	1	0	0	1	1
A5	52	1	1	1	1	28	1	3	3	2	2	2	2	1	1	1	6	6	41	58	63	59	54	0	2	2	0	0	0	0	0	0	0	0	0	0	1	0	1	0	1	0	0	0	0	0	0	0	0
A50	82	0	3	3	4	5	2	3	3	2	2	2	2	1	1	1	6	6	43	32	27	50	58	0	1	1	0	0	0	0	0	0	0	0	0	0	0	0	0	0	0	0	0	0	0	0	0	0	0
A51	70	0	2	2	1	180	3	2	2	2	1	2	2	2	1	4	6	5	46	50	44	27	58	0	1	2	0	0	3	2	1	0	0	1	0	0	0	1	0	0	0	0	0	1	0	0	0	0	0
A52	70	0	3	2	4	1	4	3	2	2	2	2	2	1	3	2	4	5	63	37	40	60	29	0	0	1	1	1	0	0	0	0	2	0	0	0	0	0	1	2	0	0	0	0	1	3	0	0	1
A53	76	0	3	1	3	156	1	3	3	2	2	2	2	1	1	1	6	5	47	37	40	46	46	0	1	0	0	1	0	0	0	0	0	1	0	0	0	0	0	0	0	0	0	0	0	0	0	0	0
A54	61	0	2	3	1	3	2	2	3	2	2	2	2	1	1	1	6	5	46	58	47	51	43	0	0	0	0	0	0	0	0	0	0	0	0	0	0	0	0	0	0	0	0	0	0	0	0	0	0
A55	59	0	4	5	3	5	4	2	2	1	2	2	2	1	4	2	4	3	60	46	50	50	51	0	0	0	2	1	2	1	0	0	2	0	0	0	0	0	1	2	0	2	0	0	0	0	0	0	0
A56	66	0	3	2	1	120	3	3	3	2	2	2	2	1	4	1	5	5	44	58	27	46	54	1	1	0	1	0	0	0	0	0	0	0	0	0	1	0	0	1	1	0	0	0	1	0	0	1	0
A57	63	0	1	4	1	120	3	2	2	1	1	1	1	4	2	2	4	5	43	56	50	60	46	0	2	0	1	0	2	2	0	0	0	1	0	0	0	1	0	0	1	0	0	0	0	0	0	0	0
A58	72	0	3	4	4	18	2	3	2	1	2	1	1	1	2	4	4	3	58	40	40	44	42	1	2	1	2	0	1	2	1	0	1	0	0	0	0	0	0	1	1	0	0	1	0	0	0	1	0
A59	63	0	4	3	4	48	4	3	3	1	1	1	1	1	2	4	4	4	46	54	43	69	57	1	0	2	0	1	0	2	1	0	1	0	0	0	0	0	0	0	1	0	0	0	0	0	1	2	0
A6	64	0	3	3	4	36	4	2	2	2	1	2	2	3	4	4	5	3	32	62	40	70	59	3	2	1	0	0	2	0	0	0	0	1	1	0	0	0	0	0	1	1	1	0	0	0	0	0	0
A60	76	0	3	1	3	120	4	2	1	2	2	2	2	1	1	1	5	5	40	63	37	58	71	0	0	0	0	0	0	0	0	0	1	0	0	0	0	0	0	0	1	0	0	0	0	0	0	0	0
A61	34	1	4	5	1	12	1	3	3	2	2	1	1	1	2	3	5	4	43	42	60	54	50	2	1	2	0	0	1	0	0	0	0	0	1	1	0	1	0	0	1	0	0	0	0	0	0	0	1
A62	39	0	1	2	1	2	4	1	3	1	1	1	1	1	4	4	3	2	60	27	54	60	56	1	2	3	3	2	1	1	3	3	0	1	0	0	3	0	1	1	0	0	0	0	1	0	0	1	0
A7	36	1	1	5	1	12	3	3	3	2	2	2	1	1	3	4	4	6	49	46	30	67	57	0	2	0	2	1	0	0	0	1	1	0	0	0	1	0	1	2	2	0	1	0	0	0	0	0	1
A8	76	1	1	1	1	12	3	3	3	2	1	2	2	1	2	2	6	4	42	39	37	62	42	1	0	0	0	0	1	0	0	0	0	0	0	0	0	0	0	0	0	0	0	0	0	0	0	1	0
A9	68	0	3	2	4	36	3	3	3	2	2	2	2	1	1	1	4	6	54	57	48	57	52	0	0	1	0	0	0	0	0	0	0	0	0	0	0	0	1	1	0	0	0	0	0	1	0	0	0
[truncated: 18 more columns]
